# Supplementary material for: Associations of Exposure to Parabens During Pregnancy with Behavior in Early Childhood
Source: Toxics. 2026 Feb 28;14(3):211. doi: 10.3390/toxics14030211 (PMC13030551; doi:10.3390/toxics14030211)
Supplement: Supplementary file 1 [file toxics-14-00211-s001.zip]

Archive with 1 entries (1 files):
- toxics-4028371-supplementary.pdf
